# Supplementary material for: Ionizing Radiation Induces Extracellular Trap Release from Macrophages
Source: Int J Mol Sci. 2026 Jan 19;27(2):993. doi: 10.3390/ijms27020993 (PMC12841997; doi:10.3390/ijms27020993)
Supplement: Supplementary file 1 [file ijms-27-00993-s001.zip]

Archive with 1 entries (1 files):
- ijms-4076777-supplementary.pdf
